# Supplementary material for: How Does Landscape Structure Affect Dung Beetle Assemblages in Amazon Cities?
Source: Ecol Evol. 2025 Jan 8;15(1):e70704. doi: 10.1002/ece3.70704 (PMC11710940; doi:10.1002/ece3.70704)
Supplement: Supplementary file 1 — Data S1. [file ECE3-15-e70704-s003.xlsx]

## Sheet: SPP
Species	IRA 1	IRA 2	IRA 3	IRA 4	IRA 5	IRA 6	ITA 1	ITA 2	ITA 3	ITA 4	ITA 5	ITA 6	MAO 1	MAO 10	MAO 2	MAO 3	MAO 4	MAO 6	MAO 7	MAO 8	MCU 1	MCU 2	MCU 3	MCU 4	MCU 5	MCU 6	PF 1	PF 2	PF 3	PF 4	PF 5	PF 6	RPE 1	RPE 2	RPE 3	RPE 4	RPE 5	RPE 6
Ateuchus sp1	14	4	0	0	0	1	0	0	33	48	0	17	0	0	0	0	0	0	0	0	0	0	0	0	0	0	0	0	0	0	0	0	0	0	0	0	0	0
Ateuchus globulus	0	34	3	3	0	1	0	0	21	0	0	0	0	0	9	0	0	0	0	0	0	0	0	0	0	0	0	0	0	0	0	1	0	0	0	0	0	0
Ateuchus murrayi	0	39	50	4	5	10	0	5	11	6	6	0	0	0	28	11	0	0	0	0	0	0	0	3	4	1	5	2	0	1	1	6	0	6	0	0	15	0
Ateuchus simplex	0	4	11	24	0	0	0	0	0	0	0	0	0	0	6	0	0	0	0	0	0	0	0	0	0	0	0	0	0	0	0	0	0	0	0	0	0	0
Ateuchus substriatum	0	0	0	0	0	0	0	0	0	0	0	0	0	0	7	0	0	0	0	0	0	8	0	2	0	2	0	0	0	0	0	0	0	0	0	0	0	0
Canthidium deyrollei	9	0	0	0	0	0	0	0	0	0	0	0	0	0	0	73	0	0	0	0	0	2	0	0	2	0	0	0	0	0	0	0	0	0	0	0	0	0
Canthidium lentum	53	38	27	4	23	39	0	0	0	2	0	0	0	0	2	1	0	0	4	0	1	8	1	5	19	15	0	0	0	0	1	0	0	1	0	0	1	0
Canthidium sp2	0	0	0	0	0	0	6	0	1	0	0	0	0	0	0	0	0	0	0	0	0	0	0	0	0	0	0	0	0	0	0	0	0	0	0	0	0	0
Canthidium sp4	13	8	3	1	1	4	0	0	0	0	0	0	0	0	7	16	1	0	70	1	0	1	17	0	0	0	1	1	42	3	0	5	8	0	2	3	5	1
Canthon subcyanaeus	0	0	0	0	0	0	0	0	0	0	0	0	0	0	0	0	0	0	0	0	4	0	5	0	0	0	0	0	0	0	0	0	0	0	0	0	0	0
Canthon gr xanthopus-sericatus	0	0	0	0	0	0	0	0	0	4	0	0	0	0	0	0	0	0	0	0	0	0	0	0	0	0	0	0	0	1	0	0	0	0	0	0	0	0
Canthon lituratus	0	0	0	0	0	0	0	0	0	0	0	0	0	0	0	0	0	0	0	0	5	0	6	0	0	0	0	0	0	0	0	0	0	0	0	0	0	0
Canthon quadriguttatus	1	0	0	0	2	1	0	0	0	0	1	0	0	0	1	4	0	0	0	0	2	0	0	0	8	3	0	0	0	0	0	2	0	0	0	0	2	0
Canthon sordidus	0	0	0	0	0	0	0	0	0	0	0	0	0	7	81	6	18	0	29	0	0	0	0	0	0	0	9	0	17	0	5	13	22	24	12	10	35	26
Canthon sp1	0	0	0	0	0	0	0	0	0	2	0	0	0	0	0	0	0	0	0	0	0	0	0	0	0	0	0	0	0	0	0	0	0	0	0	0	0	0
Canthon sp2	0	4	0	0	0	0	0	0	0	0	0	0	0	0	0	0	0	0	0	0	0	0	0	0	0	0	0	0	0	0	0	0	0	0	0	0	0	0
Canthon triangularis	0	5	0	0	0	0	6	4	51	21	77	20	0	2	60	27	1	3	1	16	0	0	0	0	3	0	0	3	1	1	0	2	0	2	0	2	12	0
Coprophaneus jasius	0	1	0	5	5	3	1	2	0	0	1	2	4	11	14	8	0	0	2	0	2	0	0	3	0	0	13	35	3	16	0	13	3	2	0	21	8	20
Coprophaneus lancifer	0	0	0	1	0	0	0	2	0	0	1	0	2	5	3	0	0	0	0	0	0	0	0	0	0	2	0	1	0	1	0	3	0	0	0	1	0	15
Deltochilum aspericolle	0	0	8	20	27	0	0	6	13	0	10	2	7	17	5	0	0	3	0	0	14	17	0	68	49	38	25	69	0	70	3	49	0	1	1	24	38	6
Deltochilum carinatum	0	0	0	0	0	0	0	0	0	0	0	0	0	1	0	0	0	0	0	0	0	0	0	0	0	0	0	0	0	0	0	0	0	0	0	0	0	0
Deltochilum granulatum	17	0	0	1	0	0	0	0	0	0	1	18	14	13	0	0	0	0	0	0	0	0	0	0	2	0	56	45	0	18	0	54	0	0	0	31	31	0
Deltochilum sp1	0	0	0	0	0	0	0	0	0	0	0	0	0	0	0	0	0	0	0	0	0	0	0	0	0	0	0	0	0	0	0	1	0	0	0	0	2	0
Deltochilum submetallicum	1	0	5	70	57	1	0	11	12	0	9	1	8	15	2	0	0	1	0	0	34	28	0	77	47	49	23	48	0	29	39	82	0	1	0	22	14	1
Dichotomius lucasi	0	0	6	14	6	0	0	8	0	0	0	0	0	2	6	0	93	0	4	0	0	1	0	8	1	2	0	0	0	0	2	1	0	0	0	7	4	0
Dichotomius mamillatus	0	0	0	0	0	0	0	0	0	0	0	0	0	0	0	0	7	0	0	0	0	0	0	0	0	0	0	0	0	0	0	0	0	0	0	0	0	0
Dichotomius robustus	3	7	4	1	2	1	0	0	0	0	0	0	0	0	0	0	1	0	1	0	0	0	6	2	2	3	0	0	0	0	0	0	0	0	0	1	0	0
Dichotomius subanaeus	0	0	0	0	0	0	0	0	0	0	0	0	0	0	0	0	0	0	0	0	0	0	0	0	0	0	0	0	0	0	3	0	0	0	0	0	0	0
Dichotomius worontzowi	0	9	2	9	15	6	0	3	0	0	0	0	0	1	1	0	0	0	0	0	0	2	0	11	2	2	1	0	0	0	1	0	0	0	0	2	0	0
Dichotomius boreus	0	0	5	14	0	0	0	19	22	0	7	35	0	6	16	28	0	6	12	0	10	0	0	0	0	0	2	3	0	1	0	1	0	0	0	2	1	2
Dichotomius quadrilobatus	0	1	7	0	5	0	0	0	0	0	0	0	0	0	0	0	0	0	0	0	0	19	0	46	12	35	0	0	0	0	0	0	0	0	0	0	0	0
Eurysternus astrosericus	0	0	0	0	0	0	0	0	0	0	3	0	0	4	3	5	0	1	2	0	0	0	0	0	0	0	0	3	0	1	4	5	0	2	0	3	1	7
Eurysternus caribaeus	0	3	3	3	2	15	0	6	2	0	6	3	0	1	1	0	0	0	1	0	2	1	0	6	35	31	1	3	0	0	3	2	0	0	0	0	1	0
Eurysternus cayannensis	0	0	0	0	0	0	0	0	0	0	0	0	0	0	0	0	0	0	0	0	0	0	0	0	4	1	0	0	0	0	0	1	0	0	0	0	1	0
Eurysternus hypocrita	0	0	0	0	0	0	0	0	0	0	0	0	0	0	0	0	0	0	1	0	0	0	0	0	0	0	0	0	0	0	0	1	0	0	0	0	0	0
Eurysternus sp1	0	0	0	0	0	0	0	0	0	0	0	0	0	3	0	0	0	0	0	0	0	0	1	0	2	4	0	0	1	0	0	0	0	0	1	1	0	1
Eurysternus sp2	0	0	0	0	0	0	0	0	0	0	0	0	0	1	0	2	0	0	0	0	0	0	0	0	2	16	0	0	1	0	0	3	0	0	0	0	0	0
Ontherus appendiculatus	0	3	0	1	0	2	0	0	0	0	0	0	0	0	0	0	0	0	0	4	0	0	0	0	8	1	0	0	0	0	0	0	0	0	0	0	0	0
Ontherus carinifrons	2	18	0	0	1	0	0	0	1	23	1	0	0	0	0	0	0	0	0	2	0	0	0	0	0	0	0	0	0	0	0	0	0	0	0	0	0	0
Onthophagus rubrescens	0	3	0	0	6	0	0	8	11	44	21	17	0	0	0	1	9	0	0	5	1	4	0	0	0	9	0	0	5	0	12	0	2	3	0	0	0	0
Onthophagus sp2	11	37	2	9	4	16	0	0	9	88	55	12	0	0	0	0	2	1	8	2	0	0	0	0	0	3	0	0	6	0	13	0	1	2	0	0	0	0
Onthophagus sp3	0	0	0	0	0	0	0	0	0	14	0	2	0	0	0	0	0	0	0	0	0	0	0	0	0	0	0	0	0	0	1	0	0	0	0	0	0	0
Oxysternon festivum	0	9	0	36	5	8	0	0	0	0	0	0	0	0	0	0	0	0	0	0	0	0	0	0	0	15	0	0	6	0	20	1	0	0	0	0	1	1
Oxysternon lautum	0	0	0	0	0	0	0	0	0	4	0	0	0	0	0	0	0	0	0	0	0	0	0	0	0	0	0	0	0	0	0	0	0	0	0	0	0	0
Oxysternon silenus	0	0	0	0	0	0	0	0	0	0	0	0	0	1	0	0	0	0	0	0	0	0	0	0	0	0	1	0	2	2	10	1	0	0	0	1	6	0
Phanaeus chalcomelas	0	0	0	0	0	0	0	0	0	0	0	0	0	1	0	0	0	0	0	0	0	0	0	0	0	0	0	0	0	0	0	1	0	0	0	0	0	0
Pseudocanthon xanthurus	0	0	0	0	0	0	0	0	0	0	0	0	0	0	0	0	0	0	0	0	0	0	4	0	0	0	0	0	0	0	0	0	0	0	0	0	0	0
Scybalocanthon pygidialis	0	0	0	0	0	0	0	0	1	2	0	0	0	0	0	0	0	0	0	0	0	0	0	0	0	0	0	0	0	0	0	0	0	0	0	0	6	0
Scybalocanthon sexpilotus	0	0	0	0	0	0	0	0	1	14	0	0	0	0	0	0	0	0	0	1	0	0	0	0	0	0	0	0	0	0	0	0	0	0	0	0	0	0
Sylvicanthon proseni	0	0	16	32	36	41	0	0	0	0	0	0	0	0	0	0	0	0	0	0	0	0	0	0	3	17	0	0	0	0	0	0	0	0	0	2	1	0
Sylvicanthon sp1	0	0	0	0	0	0	4	10	51	0	4	1	0	0	4	0	0	0	0	0	0	0	0	0	0	0	0	0	0	0	0	0	0	0	0	0	0	0
Uroxys sp1	0	4	4	12	6	7	0	0	0	0	0	0	0	0	16	0	0	0	0	0	2	2	0	0	4	4	0	0	0	0	0	0	0	0	0	0	4	0
Uroxys sp2	0	10	6	33	2	7	0	0	0	0	0	0	0	0	0	0	0	0	0	0	0	9	0	3	1	3	0	0	0	0	0	1	0	0	0	1	4	1
Uroxys sp3	0	48	5	3	12	7	1	1	1	0	0	2	0	0	0	5	0	0	0	0	9	8	0	2	0	3	8	0	0	1	0	0	8	12	0	0	2	1
Uroxys sp4	0	6	0	9	6	7	0	0	0	0	0	0	0	0	0	0	0	0	0	0	0	0	0	0	0	0	0	0	0	0	0	2	0	0	0	0	3	0
Total abundance	124	295	167	309	228	177	18	85	241	272	203	132	35	91	272	187	132	15	135	31	86	110	40	236	210	259	145	213	84	145	118	251	44	56	16	134	198	82
Total species richness	10	22	18	23	21	19	5	12	16	13	14	13	5	17	20	13	8	6	12	7	12	16	7	14	20	23	12	11	10	12	15	24	5	12	4	17	24	13

## Sheet: LANDSCAPE VARIABLES
City	Forest cover (200 m)		Forest cover (400 m)		Forest cover (600 m)		Forest cover (800 m)		Forest cover (1,000 m)		Agriculture lands (200m)		Agriculture lands (400m)		Agriculture lands (600m)		Agriculture lands (800m)		Agriculture lands (1000m)		Edge density (200m)		Edge density (400m)		Edge density (600m)		Edge density (800m)		Edge density (1000m)		Number of patch (200m)		Number of patch (400m)		Number of patch (600m)		Number of patch (800m)		Number of patch (1000m)
	mean	standard deviation	mean	standard deviation	mean	standard deviation	mean	standard deviation	mean	standard deviation	mean	standard deviation	mean	standard deviation	mean	standard deviation	mean	standard deviation	mean	standard deviation	mean	standard deviation	mean	standard deviation	mean	standard deviation	mean	standard deviation	mean	standard deviation	mean	standard deviation	mean	standard deviation	mean	standard deviation	mean	standard deviation	mean	standard deviation
IRANDUBA	10.05	1.6122	33.195	7.68687	70.005	22.6337	124.32	37.1883	198.315	49.8483	1.485	1.21278	10.575	7.09722	25.71	16.5759	44.865	23.6364	66.735	31.8044	51.5047	40.6508	66.7028	33.5348	65.1268	28.7278	69.0446	27.4125	67.5749	26.2225	1	0	2.5	1.5	3.83333	2.67187	7.16667	4.77552	7.16667	4.01732
ITACOATIARA	10.77	2.61809	36.09	15.8049	70.98	35.9798	110.394	65.6045	175.11	83.4121	0.825	1.10156	3.48	3.79129	14.265	10.9737	31.575	24.6721	54.72	41.8799	19.205	25.0344	37.1846	24.7801	44.1368	20.3192	49.8281	19.3969	54.7629	17.8821	1.33333	0.745356	1.83333	1.46249	3.83333	2.54406	5	2.88675	6.83333	3.13138
MANAUS	10.62	2.36667	34.7063	14.1916	68.7487	35.0879	108.338	65.2232	151.65	105.355	0	0	0.36	0.63	0.57375	1.06483	0.59625	1.05432	1.08	1.14109	31.9605	38.8652	36.0483	31.4546	34.2661	26.9986	35.5488	22.559	35.9746	21.6969	1	0	2	1.5	2.375	2.54644	4.375	3.70599	4.75	2.72718
MANACAPURU	10.5	3.86884	36.81	14.308	73.38	31.3945	125.355	51.6763	191.16	70.7847	0.18	0.363731	1.8	2.14851	7.395	5.86577	18.075	12.3327	32.805	19.4003	22.2608	32.849	28.1989	27.5788	28.4701	25.4006	26.8613	21.5341	27.4222	19.8591	1	0	1.33333	0.745356	2	1.82574	3	2.23607	5.83333	5.30461
PRESIDENTE FIGUEIREDO	9.345	3.18851	31.77	13.7916	67.125	27.1706	117.21	44.3824	192.06	54.7291	0.72	1.02352	4.41	3.90611	14.295	15.0595	26.805	28.4668	41.07	42.5562	64.4982	13.6654	70.5275	16.3661	61.5683	9.52806	52.0225	6.90852	46.1972	8.07872	1.16667	0.372678	1.66667	0.745356	3.16667	1.77169	4.16667	2.91071	7.33333	1.10554
RIO PRETO DA EVA	9.48	2.58488	31.47	13.9014	62.97	31.6145	112.71	50.2469	185.67	67.5116	1.845	2.11946	8.595	8.57393	22.125	26.0158	39.06	41.9859	62.205	57.9849	14.9895	23.1898	18.5778	15.4089	29.7331	22.4908	32.8456	21.7423	37.38	20.8921	1	0	1.83333	1.46249	2.83333	1.95078	5.16667	4.13991	6.66667	5.70575

## Sheet: AIC MODELS
TOTAL RICHNESS
FOREST COVER					SPATIAL SCALE
	AICc	dAICc	df	weight
richness4p	223.3	0	3	0.2773	800m
richness3p	224	0.7	3	0.1912	600m
AGRICULTURE COVER
	AICc	dAICc	df	weight
richness4b	248.3	0	4	0.105	800m
richness3b	248.3	0	4	0.105	600m
richness4g	248.4	0	4	0.104	800m
richness3g	248.4	0.1	4	0.103	600m
richness5b	248.4	0.1	4	0.101	1000m
richness2b	248.5	0.1	4	0.099	400m
richness5g	248.5	0.1	4	0.099	1000m
richness1b	248.5	0.2	4	0.095	200m
richness2g	248.6	0.2	4	0.094	400m
richness1g	248.6	0.3	4	0.092	200m
EDGE DENSITY
	AICc	dAICc	df	weight
richness3b	246.9	0	4	0.137	600m
richness4b	247.1	0.2	4	0.126	800m
richness4g	247.1	0.2	4	0.124	800m
richness1b	247.2	0.3	4	0.12	200m
richness2b	247.5	0.6	4	0.102	400m
richness1g	247.6	0.6	4	0.099	200m
richness5b	247.6	0.7	4	0.098	1000m
richness2g	247.6	0.7	4	0.097	400m
richness5g	247.6	0.7	4	0.096	1000m
NUMBER OF PATCHES
	AICc	dAICc	df	weight
richness5g	247.7	0	4	0.133	1000m
richness5b	247.8	0.1	4	0.128	1000m
richness2b	248.2	0.4	4	0.107	400m
richness2g	248.3	0.6	4	0.101	400m
richness1b	248.5	0.8	4	0.091	200m
richness4b	248.5	0.8	4	0.09	800m
richness3b	248.5	0.8	4	0.089	600m
richness4g	248.6	0.8	4	0.088	800m
richness1g	248.6	0.9	4	0.085	200m
richness3g	248.6	0.9	4	0.085	600m
ROLLER RICHNESS
FOREST COVER
	AICc	dAICc	df	weight
richnessROD4g	132.3	0	4	0.3901	800m
richnessROD3g	132.6	0.4	4	0.3273	600m
richnessROD5g	134	1.8	4	0.162	1000m
AGRICULTURE COVER
	AICc	dAICc	df	weight
richnessROD1p	151.7	0	3	0.177	200m
richnessROD2p	152.1	0.4	3	0.148	400m
richnessROD3p	152.2	0.5	3	0.14	600m
richnessROD4p	152.3	0.6	3	0.13	800m
richnessROD5p	152.4	0.7	3	0.123	1000m
richnessROD1g	153.7	2	4	0.064	200m
EDGE DENSITY
	AICc	dAICc	df	weight
richnessROD5p	152.3	0	3	0.162	1000m
richnessROD3p	152.3	0	3	0.159	600m
richnessROD4p	152.4	0.1	3	0.153	800m
richnessROD1p	152.5	0.2	3	0.146	200m
richnessROD2p	152.6	0.3	3	0.139	400m
NUMBER OF PATCHES
	AICc	dAICc	df	weight
richnessROD3p	151.5	0	3	0.203	600m
richnessROD2p	152.1	0.7	3	0.144	400m
richnessROD4p	152.3	0.8	3	0.134	800m
richnessROD5p	152.5	1	3	0.122	1000m
richnessROD1p	152.6	1.1	3	0.115	200m
richnessROD3g	153.4	1.9	4	0.078	600m
TUNNELLER RICHNESS
FOREST COVER
	AICc	dAICc	df	weight
richnessCAV4p	208.6	0	3	0.2409	800m
richnessCAV5p	209.2	0.6	3	0.1815	1000m
richnessCAV3p	209.2	0.6	3	0.1789	600m
AGRICULTURE COVER
	AICc	dAICc	df	weight
richnessCAV4b	223.2	0	4	0.105	800m
richnessCAV3b	223.2	0.1	4	0.102	600m
richnessCAV5b	223.3	0.1	4	0.099	1000m
richnessCAV1b	223.5	0.4	4	0.086	200m
richnessCAV4g	223.6	0.4	4	0.085	800m
richnessCAV2b	223.6	0.4	4	0.085	400m
richnessCAV3g	223.6	0.5	4	0.082	600m
richnessCAV5g	223.7	0.5	4	0.081	1000m
richnessCAV1g	224	0.8	4	0.069	200m
richnessCAV2g	224	0.9	4	0.068	400m
EDGE DENSITY
	AICc	dAICc	df	weight
richnessCAV1b	221.3	0	4	0.135	200m
richnessCAV1g	221.7	0.3	4	0.114	200m
richnessCAV3b	222.1	0.8	4	0.093	600m
richnessCAV4b	222.2	0.9	4	0.086	800m
richnessCAV3g	222.3	0.9	4	0.085	600m
richnessCAV2b	222.4	1.1	4	0.078	400m
richnessCAV4g	222.5	1.2	4	0.075	800m
richnessCAV2g	222.6	1.3	4	0.071	400m
richnessCAV5b	222.8	1.5	4	0.064	1000m
richnessCAV5g	223.1	1.8	4	0.055	1000m
richnessCAV1p	223.4	2	3	0.049	200m
NUMBER OF PATCHES
	AICc	dAICc	df	weight
richnessCAV5b	222.9	0	4	0.117	1000m
richnessCAV5g	223	0.2	4	0.107	1000m
richnessCAV3b	223.3	0.5	4	0.093	600m
richnessCAV2b	223.4	0.5	4	0.09	400m
richnessCAV4b	223.5	0.6	4	0.086	800m
richnessCAV1b	223.5	0.6	4	0.086	200m
richnessCAV3g	223.7	0.9	4	0.076	600m
richnessCAV4g	223.8	1	4	0.072	800m
richnessCAV2g	223.9	1	4	0.071	400m
richnessCAV1g	223.9	1.1	4	0.068	200m
DWELLER RICHNESS
FOREST COVER
	AICc	dAICc	df	weight
richnessRES2p	110.2	0	3	0.2864	400m
richnessRES3p	110.6	0.4	3	0.2326	600m
richnessRES4p	111	0.8	3	0.1938	800m
richnessRES5p	111.4	1.2	3	0.1544	1000m
AGRICULTURE COVER
	AICc	dAICc	df	weight
richnessRES2p	120.6	0	3	0.2377	400m
richnessRES1p	120.8	0.2	3	0.2126	200m
richnessRES3p	121	0.4	3	0.1946	600m
richnessRES4p	121.4	0.8	3	0.1577	800m
richnessRES5p	121.8	1.2	3	0.131	1000m
EDGE DENSITY
	AICc	dAICc	df	weight
richnessRES5p	121.7	0	3	0.2044	1000m
richnessRES4p	121.8	0.2	3	0.1885	800m
richnessRES2p	122	0.3	3	0.1773	400m
richnessRES3p	122.1	0.4	3	0.1664	600m
richnessRES1p	122.3	0.6	3	0.1484	200m
NUMBER OF PATCHES
	AICc	dAICc	df	weight
richnessRES2p	118.5	0	3	0.4656	400m
richnessRES3p	119.4	0.8	3	0.3052	600m
COPROPHAGOUS RICHNESS
FOREST COVER
	AICc	dAICc	df	weight
richnessCOP3b	195.2	0	4	0.1952	600m
richnessCOP4b	195.4	0.2	4	0.1782	800m
richnessCOP2b	196.2	1	4	0.1167	400m
richnessCOP5b	196.2	1	4	0.1156	1000m
richnessCOP3p	196.7	1.5	3	0.0918	600m
richnessCOP4p	197	1.8	3	0.0785	800m
AGRICULTURE COVER
	AICc	dAICc	df	weight
richnessCOP4b	198.6	0	4	0.171	800m
richnessCOP1b	198.6	0	4	0.169	200m
richnessCOP5b	198.8	0.1	4	0.158	1000m
richnessCOP3b	198.8	0.2	4	0.153	600m
richnessCOP2b	199.1	0.5	4	0.135	400m
EDGE DENSITY
	AICc	dAICc	df	weight
richnessCOP1b	197.6	0	4	0.244	200m
richnessCOP3b	198.8	1.2	4	0.134	600m
richnessCOP2b	198.9	1.3	4	0.13	400m
richnessCOP4b	199	1.4	4	0.12	800m
richnessCOP5b	199.1	1.5	4	0.115	1000m
NUMBER OF PATCHES
	AICc	dAICc	df	weight
richnessCOP1b	196.6	0	4	0.326	200m
richnessCOP2b	198.6	2	4	0.118	400m
NECROPHAGOUS RICHNESS
FOREST COVER
	AICc	dAICc	df	weight
richnessNEC3p	96.8	0	3	0.332	600m
richnessNEC2p	97.6	0.7	3	0.228	400m
richnessNEC4p	98.4	1.6	3	0.151	800m
richnessNEC1p	98.9	2	3	0.12	200m
AGRICULTURE COVER
	AICc	dAICc	df	weight
richnessNEC1p	104.5	0	3	0.399	200m
EDGE DENSITY
	AICc	dAICc	df	weight
richnessNEC3p	106	0	3	0.205	600m
richnessNEC5p	106.3	0.4	3	0.169	1000m
richnessNEC4p	106.4	0.5	3	0.162	800m
richnessNEC2p	107	1	3	0.122	400m
richnessNEC1p	107.3	1.3	3	0.106	200m
NUMBER OF PATCHES
	AICc	dAICc	df	weight
richnessNEC1p	103.1	0	3	0.469	200m
DIET-GENERALIST RICHNESS
FOREST COVER
	AICc	dAICc	df	weight
richnessGEN5p	58.7	0	3	0.296	1000m
richnessGEN4p	59.5	0.8	3	0.2	800m
richnessGEN1p	60	1.3	3	0.157	200m
richnessGEN3p	60	1.3	3	0.152	600m
richnessGEN2p	60.1	1.4	3	0.149	400m
AGRICULTURE COVER
	AICc	dAICc	df	weight
richnessGEN5p	62.1	0	3	0.205	1000m
richnessGEN1p	62.3	0.1	3	0.19	200m
richnessGEN4p	62.3	0.2	3	0.183	800m
richnessGEN3p	63	0.9	3	0.133	600m
richnessGEN2p	63.2	1.1	3	0.118	400m
EDGE DENSITY
	AICc	dAICc	df	weight
richnessGEN3p	63.2	0	3	0.178	600m
richnessGEN2p	63.3	0.1	3	0.169	400m
richnessGEN4p	63.3	0.1	3	0.168	800m
richnessGEN1p	63.3	0.1	3	0.168	200m
richnessGEN5p	63.3	0.1	3	0.168	1000m
NUMBER OF PATCHES
	AICc	dAICc	df	weight
richnessGEN5p	62.4	0	3	0.322	1000m
richnessGEN2p	63.3	0.9	3	0.208	400m
richnessGEN4p	63.3	0.9	3	0.206	800m
richnessGEN3p	63.3	0.9	3	0.202	600m
TOTAL ABUNDANCE
FOREST COVER
	AICc	dAICc	df	weight
abund3b	441.5	0	4	0.3939	600m
abund4b	442	0.5	4	0.3058	800m
AGRICULTURE COVER
	AICc	dAICc	df	weight
abund3b	455.8	0	4	0.141	600m
abund4b	455.9	0.1	4	0.136	800m
abund1b	455.9	0.1	4	0.132	200m
abund5b	456	0.2	4	0.131	1000m
abund2b	456.1	0.3	4	0.123	400m
abund4g	457.2	1.4	4	0.071	800m
abund3g	457.2	1.4	4	0.071	600m
abund5g	457.2	1.4	4	0.069	1000m
abund1g	457.4	1.6	4	0.065	200m
abund2g	457.4	1.6	4	0.062	400m
EDGE DENSITY
	AICc	dAICc	df	weight
abund1b	452	0	4	0.339	200m
abund2b	453.4	1.5	4	0.164	400m
abund3b	453.9	1.9	4	0.129	600m
NUMBER OF PATCHES
	AICc	dAICc	df	weight
abund5b	455.5	0	4	0.156	1000m
abund1b	455.5	0	4	0.155	200m
abund4b	456	0.5	4	0.119	800m
abund3b	456.1	0.6	4	0.118	600m
abund2b	456.1	0.6	4	0.116	400m
abund1g	456.8	1.4	4	0.079	200m
abund5g	456.8	1.4	4	0.079	1000m
abund3g	457.4	1.9	4	0.059	600m
abund4g	457.4	1.9	4	0.059	800m
COPROPHAGOUS ABUNDANCE
FOREST COVER
	AICc	dAICc	df	weight
abucopro3b	428.1	0	4	0.302	600m
abucopro4b	428.6	0.4	4	0.242	800m
abucopro2b	428.7	0.5	4	0.231	400m
abucopro5b	429.5	1.4	4	0.151	1000m
AGRICULTURE COVER
	AICc	dAICc	df	weight
abucopro3b	429.9	0	4	0.24	600m
abucopro4b	430	0.1	4	0.24	800m
abucopro5b	430.2	0.3	4	0.21	1000m
abucopro2b	430.8	0.9	4	0.16	400m
abucopro1b	431	1	4	0.15	200m
EDGE DENSITY
	AICc	dAICc	df	weight
abucopro5b	429.9	0	4	0.24	1000m
abucopro1b	430	0.1	4	0.23	200m
abucopro4b	430.3	0.4	4	0.19	800m
abucopro3b	430.5	0.6	4	0.18	600m
abucopro2b	430.7	0.8	4	0.16	400m
NUMBER OF PATCHES
	AICc	dAICc	df	weight
abucopro1b	428.9	0	4	0.3	200m
abucopro2b	429	0.1	4	0.29	400m
abucopro5b	430	1.1	4	0.18	1000m
abucopro4b	430.7	1.8	4	0.12	800m
abucopro3b	430.8	1.9	4	0.12	600m
NECROPHAGOUS ABUNDANCE
FOREST COVER
	AICc	dAICc	df	weight
abunecro2b	238.2	0	4	0.494	400m
abunecro3b	240.2	2	4	0.181	600m
AGRICULTURE COVER
	AICc	dAICc	df	weight
abunecro5b	253.5	0	4	0.31	1000m
abunecro4b	254.2	0.7	4	0.22	800m
abunecro3b	254.8	1.2	4	0.17	600m
abunecro1b	254.8	1.3	4	0.16	200m
abunecro2b	255	1.5	4	0.15	400m
EDGE DENSITY
	AICc	dAICc	df	weight
abunecro3b	252.9	0	4	0.35	600m
abunecro2b	253.8	0.9	4	0.22	200m
abunecro4b	254.6	1.7	4	0.15	800m
abunecro1b	254.7	1.8	4	0.14	200m
abunecro5b	254.7	1.8	4	0.14	1000m
NUMBER OF PATCHES
	AICc	dAICc	df	weight
abunecro1b	249	0	4	0.786	200m
DIET-GENERALIST ABUNDANCE
FOREST COVER
	AICc	dAICc	df	weight
abugen1b	129.1	0	4	0.56	200m
AGRICULTURE COVER
	AICc	dAICc	df	weight
abugen5b	132.2	0	4	0.3	1000m
abugen4b	132.3	0.1	4	0.29	800m
abugen3b	133.2	1	4	0.18	600m
abugen1b	133.8	1.6	4	0.13	200m
EDGE DENSITY
	AICc	dAICc	df	weight
abugen3b	130.9	0	4	0.24	600m
abugen4b	130.9	0.1	4	0.23	800m
abugen2b	131.2	0.3	4	0.21	400m
abugen5b	131.3	0.4	4	0.19	1000m
abugen1b	132.2	1.4	4	0.12	200m
NUMBER OF PATCHES
	AICc	dAICc	df	weight
abugen3b	132.4	0	4	0.25	600m
abugen1b	132.5	0.1	4	0.24	200m
abugen5b	132.5	0.1	4	0.24	1000m
abugen2b	133.6	1.2	4	0.14	400m
abugen4b	133.9	1.5	4	0.12	800m
TUNNELLER ABUNDANCE
FOREST COVER
	AICc	dAICc	df	weight
abucav3b	409.7	0	4	0.27	600m
abucav4b	410	0.3	4	0.24	800m
abucav2b	410.3	0.6	4	0.2	400m
abucav5b	410.4	0.7	4	0.19	1000m
abucav1b	411.6	2	4	0.1	200m
AGRICULTURE COVER
	AICc	dAICc	df	weight
abucav4b	410.7	0	4	0.22	800m
abucav5b	410.8	0	4	0.22	1000m
abucav1b	410.8	0.1	4	0.21	200m
abucav3b	411	0.2	4	0.2	600m
abucav2b	411.6	0.9	4	0.14	400m
EDGE DENSITY
	AICc	dAICc	df	weight
abucav1b	407.8	0	4	0.591	200m
abucav2b	411.1	3.3	4	0.113	400m
abucav4b	411.3	3.5	4	0.103	800m
abucav3b	411.3	3.5	4	0.102	600m
abucav5b	411.5	3.8	4	0.091	1000m
NUMBER OF PATCHES
	AICc	dAICc	df	weight
abucav3b	410.4	0	4	0.27	600m
abucav1b	410.5	0.1	4	0.26	200m
abucav4b	411.3	0.9	4	0.17	800m
abucav5b	411.4	1	4	0.16	1000m
abucav2b	411.6	1.2	4	0.14	400m
ROLLER ABUNDANCE
FOREST COVER
	AICc	dAICc	df	weight
aburod3b	372.6	0	4	0.5326	600m
aburod4b	373.3	0.7	4	0.3805	800m
AGRICULTURE COVER
	AICc	dAICc	df	weight
aburod1b	397	0	4	0.571	200m
EDGE DENSITY
	AICc	dAICc	df	weight
aburod1b	400.4	0	4	0.21	200m
aburod2b	400.4	0	4	0.21	400m
aburod3b	400.4	0	4	0.21	600m
aburod5b	400.6	0.2	4	0.19	1000m
aburod4b	400.7	0.2	4	0.18	800m
NUMBER OF PATCHES
	AICc	dAICc	df	weight
aburod3b	399.1	0	4	0.31	600m
aburod2b	400.2	1.1	4	0.18	400m
aburod1b	400.2	1.1	4	0.18	200m
aburod4b	400.2	1.1	4	0.18	800m
aburod5b	400.5	1.4	4	0.15	1000m
DWELLER ABUNDANCE
FOREST COVER
	AICc	dAICc	df	weight
abures2b	208	0	4	0.531	400m
abures3b	210	2	4	0.195	600m
AGRICULTURE COVER
	AICc	dAICc	df	weight
abures5b	219.8	0	4	0.24	1000m
abures4b	220.1	0.3	4	0.21	800m
abures3b	220.3	0.5	4	0.19	600m
abures2b	220.4	0.6	4	0.18	400m
abures1b	220.4	0.7	4	0.18	200m
EDGE DENSITY
	AICc	dAICc	df	weight
abures4b	220.4	0	4	0.2	800m
abures5b	220.4	0	4	0.2	1000m
abures2b	220.4	0.1	4	0.2	400m
abures3b	220.5	0.1	4	0.2	600m
abures1b	220.5	0.1	4	0.2	200m
NUMBER OF PATCHES
	AICc	dAICc	df	weight
abures2b	218.4	0	4	0.35	400m
abures3b	219.2	0.8	4	0.23	600m
abures4b	220	1.6	4	0.16	800m
abures5b	220.3	1.9	4	0.14	1000m
TOTAL BIOMASS
FOREST COVER
	AICc	dAICc	df	weight
bodysize1g	68.3	0	4	0.549	200m
bodysize2g	69.6	1.3	4	0.293	400m
AGRICULTURE COVER
	AICc	dAICc	df	weight
bodysize1g	72.8	0	4	0.42	200m
bodysize2g	74.8	2	4	0.15	400m
EDGE DENSITY
	AICc	dAICc	df	weight
bodysize5g	74.4	0	4	0.24	1000m
bodysize2g	74.8	0.4	4	0.2	400m
bodysize4g	74.9	0.5	4	0.19	800m
bodysize1g	75	0.6	4	0.18	200m
bodysize3g	75.1	0.7	4	0.17	600m
NUMBER OF PATCHES
	AICc	dAICc	df	weight
bodysize3g	73.1	0	4	0.26	600m
bodysize4g	73.1	0	4	0.26	800m
bodysize5g	73.6	0.5	4	0.2	1000m
bodysize2g	74	0.9	4	0.16	400m
bodysize1g	74.7	1.7	4	0.11	200m
ROLLER BIOMASS
FOREST COVER
	AICc	dAICc	df	weight
bodysizeROD3p	76.6	0	3	0.2474	600m
bodysizeROD4p	77.1	0.4	3	0.1986	800m
bodysizeROD2p	77.2	0.6	3	0.1853	400m
bodysizeROD1p	77.5	0.9	3	0.1582	200m
bodysizeROD5p	77.7	1.1	3	0.1419	1000m
AGRICULTURE COVER
	AICc	dAICc	df	weight
bodysizeROD1p	76.2	0	3	0.3381	200m
bodysizeROD2p	77.5	1.4	3	0.1717	400m
bodysizeROD3p	77.7	1.6	3	0.1539	600m
bodysizeROD4p	77.9	1.7	3	0.1424	800m
bodysizeROD5p	78.1	1.9	3	0.1296	1000m
EDGE DENSITY
	AICc	dAICc	df	weight
bodysizeROD1p	78.6	0	3	0.2003	200m
bodysizeROD2p	78.6	0	3	0.1965	400m
bodysizeROD3p	78.7	0.1	3	0.1949	600m
bodysizeROD5p	78.7	0.1	3	0.1947	1000m
bodysizeROD4p	78.7	0.1	3	0.1938	800m
NUMBER OF PATCHES
	AICc	dAICc	df	weight
bodysizeROD4p	78.1	0	3	0.2157	800m
bodysizeROD3p	78.2	0.1	3	0.2026	600m
bodysizeROD2p	78.3	0.3	3	0.1879	400m
bodysizeROD1p	78.6	0.5	3	0.1673	200m
bodysizeROD5p	78.7	0.6	3	0.1591	1000m
TUNNELLER BIOMASS
FOREST COVER
	AICc	dAICc	df	weight
bodysizeCAV3p	112.3	0	3	0.2198	800m
bodysizeCAV2p	112.4	0	3	0.2176	400m
bodysizeCAV1p	112.6	0.3	3	0.1901	200m
bodysizeCAV4p	112.9	0.6	3	0.1642	800m
bodysizeCAV5p	113.1	0.8	3	0.1468	1000m
AGRICULTURE COVER
	AICc	dAICc	df	weight
bodysizeCAV1p	113.5	0	3	0.2949	200m
bodysizeCAV3p	114.6	1.1	3	0.1682	600m
bodysizeCAV2p	114.6	1.1	3	0.1667	400m
bodysizeCAV5p	114.7	1.2	3	0.1602	1000m
bodysizeCAV4p	114.7	1.2	3	0.16	800m
EDGE DENSITY
	AICc	dAICc	df	weight
bodysizeCAV1p	113.6	0	3	0.2693	200m
bodysizeCAV2p	114.4	0.8	3	0.1804	400m
bodysizeCAV5p	114.5	0.9	3	0.1721	1000m
bodysizeCAV4p	114.6	0.9	3	0.1675	800m
bodysizeCAV3p	114.7	1.1	3	0.1591	600m
NUMBER OF PATCHES
	AICc	dAICc	df	weight
bodysizeCAV2p	113.4	0	3	0.2787	400m
bodysizeCAV5p	113.9	0.5	3	0.2163	1000m
bodysizeCAV1p	114.5	1.1	3	0.1627	200m
bodysizeCAV3p	114.8	1.3	3	0.1445	600m
bodysizeCAV4p	114.8	1.3	3	0.1445	800m
DWELLER RICHNESS
FOREST COVER
	AICc	dAICc	df	weight
bodysizeRES3p	59.8	0	3	0.2008	600m
bodysizeRES4p	59.8	0	3	0.2	800m
bodysizeRES5p	59.8	0	3	0.198	1000m
bodysizeRES1p	59.8	0	3	0.1979	200m
bodysizeRES2p	59.8	0	3	0.1974	400m
AGRICULTURE COVER
	AICc	dAICc	df	weight
bodysizeRES1p	58.5	0	3	0.283	200m
bodysizeRES2p	59.5	0.9	3	0.178	400m
bodysizeRES3p	59.5	1	3	0.1718	600m
bodysizeRES4p	59.7	1.1	3	0.1595	800m
bodysizeRES5p	59.7	1.2	3	0.156	1000m
EDGE DENSITY
	AICc	dAICc	df	weight
bodysizeRES4p	59.4	0	3	0.2134	800m
bodysizeRES5p	59.6	0.2	3	0.1948	1000m
bodysizeRES3p	59.6	0.2	3	0.1891	600m
bodysizeRES2p	59.8	0.4	3	0.1737	400m
bodysizeRES1p	59.8	0.4	3	0.1736	200m
NUMBER OF PATCHES
	AICc	dAICc	df	weight
bodysizeRES2p	59.3	0	3	0.2812	400m
bodysizeRES5p	59.6	0.3	3	0.2427	1000m
bodysizeRES3p	59.6	0.3	3	0.2425	600m
bodysizeRES4p	59.8	0.4	3	0.2258	800m
COPROPHAGOUS BIOMASS
FOREST COVER
	AICc	dAICc	df	weight
bodysizeCOPROFAGO1g	60.1	0	4	0.484	200m
bodysizeCOPROFAGO2g	61.9	1.8	4	0.2	400m
AGRICULTURE COVER
	AICc	dAICc	df	weight
bodysizeCOPROFAGO1g	62.8	0	4	0.38
bodysizeCOPROFAGO2g	64.4	1.6	4	0.17
bodysizeCOPROFAGO3g	64.5	1.7	4	0.16
bodysizeCOPROFAGO4g	64.6	1.9	4	0.15
bodysizeCOPROFAGO5g	64.7	1.9	4	0.15
EDGE DENSITY
	AICc	dAICc	df	weight
bodysizeCOPROFAGO5g	64.1	0	4	0.25	1000m
bodysizeCOPROFAGO4g	64.6	0.5	4	0.19	800m
bodysizeCOPROFAGO1g	64.6	0.5	4	0.19	200m
bodysizeCOPROFAGO3g	64.6	0.5	4	0.19	600m
bodysizeCOPROFAGO2g	64.7	0.6	4	0.18	400m
NUMBER OF PATCHES
	AICc	dAICc	df	weight
bodysizeCOPROFAGO2g	61.1	0	4	0.34	400m
bodysizeCOPROFAGO4g	61.2	0.1	4	0.323	800m
bodysizeCOPROFAGO5g	62.8	1.7	4	0.149	1000m
bodysizeCOPROFAGO3g	63.1	2	4	0.127	600m
NECROPHAGOUS BIOMASS
FOREST COVER
	AICc	dAICc	df	weight
bodysizeNECROFAGO2g	83	0	4	0.2	400m
bodysizeNECROFAGO3g	84.1	1.1	4	0.116	600m
bodysizeNECROFAGO2p	84.1	1.1	3	0.114	400m
bodysizeNECROFAGO1g	84.4	1.4	4	0.098	200m
bodysizeNECROFAGO1p	84.7	1.7	3	0.085	200m
bodysizeNECROFAGO3p	84.7	1.8	3	0.082	600m
bodysizeNECROFAGO4g	85	2	4	0.073	800m
AGRICULTURE COVER
	AICc	dAICc	df	weight
bodysizeNECROFAGO5p	88.1	0	3	0.209	1000m
bodysizeNECROFAGO4p	88.6	0.5	3	0.164	800m
bodysizeNECROFAGO3p	89	0.9	3	0.135	600m
bodysizeNECROFAGO1p	89.1	1	3	0.128	200m
bodysizeNECROFAGO2p	89.2	1.1	3	0.123	400m
bodysizeNECROFAGO5g	89.8	1.7	4	0.09	1000m
EDGE DENSITY
	AICc	dAICc	df	weight
bodysizeNECROFAGO3p	87.6	0	3	0.196	600m
bodysizeNECROFAGO2p	88.2	0.6	3	0.145	400m
bodysizeNECROFAGO5p	88.7	1.1	3	0.114	1000m
bodysizeNECROFAGO4p	88.8	1.2	3	0.108	800m
bodysizeNECROFAGO1p	89	1.3	3	0.1	200m
bodysizeNECROFAGO3g	89.1	1.5	4	0.092	600m
NUMBER OF PATCHES
	AICc	dAICc	df	weight
bodysizeNECROFAGO1p	86.1	0	3	0.393	200m
GENERALIST BIOMASS
FOREST COVER
	AICc	dAICc	df	weight
bodysizeGENERALISTA5p	58.5	0	3	0.2852	1000m
bodysizeGENERALISTA2p	59.4	0.8	3	0.1879	400m
bodysizeGENERALISTA4p	59.6	1.1	3	0.1672	800m
bodysizeGENERALISTA1p	59.9	1.4	3	0.1451	200m
bodysizeGENERALISTA3p	60.1	1.6	3	0.129	600m
AGRICULTURE COVER
	AICc	dAICc	df	weight
bodysizeGENERALISTA1p	60.4	0	3	0.3878	200m
bodysizeGENERALISTA5p	62.4	2	3	0.1426	1000m
EDGE DENSITY
	AICc	dAICc	df	weight
bodysizeGENERALISTA4p	62.1	0	3	0.238	800m
bodysizeGENERALISTA5p	62.1	0	3	0.233	1000m
bodysizeGENERALISTA2p	62.4	0.4	3	0.198	400m
bodysizeGENERALISTA3p	62.6	0.5	3	0.183	600m
bodysizeGENERALISTA1p	63.1	1	3	0.143	200m
NUMBER OF PATCHES
	AICc	dAICc	df	weight
bodysizeGENERALISTA1p	61.7	0	3	0.3	200m
bodysizeGENERALISTA4p	62.6	0.8	3	0.2	800m
bodysizeGENERALISTA3p	62.8	1.1	3	0.17	600m
bodysizeGENERALISTA2p	62.9	1.2	3	0.17	400m
bodysizeGENERALISTA5p	63	1.2	3	0.16	1000m
