# Supplementary material for: How Does Landscape Structure Affect Dung Beetle Assemblages in Amazon Cities?
Source: Ecol Evol. 2025 Jan 8;15(1):e70704. doi: 10.1002/ece3.70704 (PMC11710940; doi:10.1002/ece3.70704)
Supplement: Supplementary file 2 — Table S1. [file ECE3-15-e70704-s005.xlsx]

## Sheet: Table S1
Table S1. Ranking of scales with greatest GLMM support for dung beetle species richness for all species and for each species group (according to diet and resource removal strategy).
Response variable	Predictor variable	Scale	AICc	ΔAICc	wi
All species	Forest cover	800	223.3	0	0.452
		600	224	0.74	0.312
		1000	224.7	1.43	0.222
		400	230.3	6.97	0.014
		200	242.2	18.94	0
	Agriculture	800	258.9	0	0.271
		600	259	0.11	0.257
		1000	259.2	0.39	0.223
		200	260.3	1.49	0.129
		400	260.5	1.63	0.12
	Edge density	600	258.7	0	0.26
		800	259	0.35	0.219
		200	259.2	0.54	0.199
		1000	259.6	0.93	0.163
		200	259.7	0.99	0.159
	N forest patches	1000	259.2	0	0.297
		400	259.5	0.34	0.25
		200	260.5	1.31	0.154
		600	260.5	1.33	0.152
		800	260.6	1.4	0.147
Coprophagous	Forest cover	600	196.7	0	0.362
		800	197	0.31	0.31
		1000	198.3	1.65	0.159
		400	198.4	1.73	0.152
		200	202.8	6.06	0.017
	Agriculture	800	202.4	0	0.244
		1000	202.6	0.26	0.214
		200	202.7	0.31	0.209
		600	202.9	0.54	0.186
		400	203.4	1.01	0.147
	Edge density	200	200.6	0	0.447
		400	202.6	1.96	0.168
		600	202.7	2.07	0.159
		800	203.3	2.69	0.117
		1000	203.4	2.82	0.109
	N forest patches	200	199.3	0	0.635
		600	203	3.72	0.099
		400	203.1	3.82	0.094
		800	203.2	3.91	0.09
		1000	203.4	4.09	0.082
Necrophagous	Forest cover	600	96.8	0	0.364
		400	97.6	0.75	0.25
		800	98.4	1.58	0.165
		200	98.9	2.04	0.131
		1000	99.7	2.81	0.089
	Agriculture	200	104.5	0	0.465
		400	106.7	2.22	0.153
		600	106.8	2.36	0.143
		800	107.1	2.65	0.124
		1000	107.2	2.77	0.116
	Edge density	600	106	0	0.268
		1000	106.3	0.38	0.221
		800	106.4	0.46	0.213
		400	107	1.03	0.16
		200	107.3	1.31	0.139
	N forest patches	200	103.1	0	0.611
		1000	106.3	3.19	0.124
		600	106.8	3.75	0.094
		400	106.9	3.8	0.091
		800	107.2	4.09	0.079
Tunneller	Forest cover	800	208.6	0	0.388
		1000	209.2	0.57	0.292
		600	209.2	0.6	0.288
		400	213.8	5.12	0.03
		200	219.5	10.91	0.002
	Agriculture	800	225.3	0	0.252
		600	225.5	0.18	0.231
		1000	225.6	0.22	0.226
		200	226.4	1.06	0.149
		400	226.5	1.13	0.143
	Edge density	200	223.4	0	0.336
		600	224.3	0.88	0.216
		800	224.8	1.39	0.168
		400	224.8	1.4	0.167
		1000	225.6	2.18	0.113
	N forest patches	1000	225	0	0.305
		400	226	1.03	0.182
		600	226.1	1.04	0.181
		200	226.2	1.19	0.168
		800	226.3	1.25	0.163
Roller	Forest cover	800	140.4	0	0.289
		600	140.5	0.06	0.281
		1000	141.1	0.66	0.207
		400	141.1	0.71	0.203
		200	145.9	5.44	0.019
	Agriculture	200	151.7	0	0.246
		400	152.1	0.35	0.206
		600	152.2	0.46	0.195
		800	152.3	0.61	0.181
		1000	152.4	0.73	0.171
	Edge density	1000	152.3	0	0.213
		600	152.3	0.04	0.209
		800	152.4	0.12	0.201
		200	152.5	0.21	0.192
		400	152.6	0.3	0.184
	N forest patches	600	151.5	0	0.283
		400	152.1	0.69	0.2
		800	152.3	0.83	0.186
		1000	152.5	1.01	0.171
		200	152.6	1.13	0.16
Dweller	Forest cover	400	110.2	0	0.319
		600	110.6	0.42	0.259
		800	111	0.78	0.216
		1000	111.4	1.24	0.172
		200	114.6	4.43	0.035
	Agriculture	400	120.6	0	0.255
		200	120.8	0.22	0.228
		600	121	0.4	0.208
		800	121.4	0.82	0.169
		1000	121.8	1.19	0.14
	Edge density	1000	121.7	0	0.231
		800	121.8	0.16	0.213
		400	122	0.28	0.2
		600	122.1	0.41	0.188
		200	122.3	0.64	0.168
	N forest patches	400	118.5	0	0.476
		600	119.4	0.84	0.312
		800	121.8	3.3	0.091
		1000	122.6	4.11	0.061
		200	122.7	4.17	0.059
Diet-generalist	Forest cover	1000	58.7	0	0.31
		800	59.5	0.79	0.209
		200	60	1.27	0.164
		600	60	1.33	0.159
		400	60.1	1.37	0.157
	Agriculture	1000	62.1	0	0.247
		200	62.3	0.14	0.23
		800	62.3	0.22	0.221
		600	63	0.87	0.16
		400	63.2	1.1	0.142
	Edge density	600	63.2	0	0.209
		400	63.3	0.1	0.198
		800	63.3	0.11	0.198
		200	63.3	0.11	0.197
		1000	63.3	0.12	0.197
	N forest patches	1000	62.4	0	0.344
		400	63.3	0.88	0.222
		800	63.3	0.9	0.219
		600	63.3	0.93	0.215
		200	NA	NA	NA
