# Supplementary material for: How Does Landscape Structure Affect Dung Beetle Assemblages in Amazon Cities?
Source: Ecol Evol. 2025 Jan 8;15(1):e70704. doi: 10.1002/ece3.70704 (PMC11710940; doi:10.1002/ece3.70704)
Supplement: Supplementary file 3 — Table S2. [file ECE3-15-e70704-s004.xlsx]

## Sheet: Table S2
Table S2. Ranking of scales with greatest GLMM support for dung beetle abundance for all species and for each species group (according to diet and resource removal strategy).
Response variable	Predictor variable	Scale	AICc	ΔAICc	wi
All species	Forest cover	600	1517.1	0	1
		800	1543.6	26.44	0
		400	1563.5	46.4	0
		1000	1608.7	91.55	0
		200	1793.2	276.04	0
	Agriculture	800	1950.6	0	0.907
		600	1955.4	4.8	0.082
		1000	1959.4	8.79	0.011
		400	1995.1	44.52	0
		200	1997.2	46.58	0
	Edge density	200	1970.8	0	1
		400	1998.3	27.53	0
		600	2004.3	33.5	0
		1000	2004.8	34.02	0
		800	2008.6	37.82	0
	N forest patches	200	1988.3	0	0.947
		1000	1994	5.77	0.053
		400	2005.8	17.55	0
		800	2007.8	19.52	0
		600	2007.8	19.58	0
Coprophagous	Forest cover	600	1818.7	0	0.993
		800	1828.5	9.85	0
		400	1845.5	26.79	0
		1000	1856.1	37.37	0
		200	1923.7	105.02	0
	Agriculture	800	1846.3	0	0.834
		1000	1849.5	3.22	0.166
		600	1880.9	34.58	0
		200	1908.6	62.28	0
		400	1929.3	83	0
	Edge density	200	1890.3	0	1
		1000	1907	16.75	0
		800	1919.9	29.66	0
		400	1927.3	36.98	0
		600	1930.1	39.83	0
	N forest patches	200	1861.5	0	1
		400	1925.6	64.1	0
		600	1928.5	66.99	0
		1000	1930.1	68.65	0
		800	1930.5	69.07	0
Necrophagous	Forest cover	1000	726.6	0	0.487
		600	726.8	0.24	0.433
		800	730.5	3.91	0.069
		400	734	7.46	0.012
		200	761.2	34.62	0
	Agriculture	200	939	0	1
		400	998.8	59.81	0
		600	1002.5	63.51	0
		1000	1003.6	64.59	0
		800	1004.2	65.14	0
	Edge density	1000	898.3	0	0.994
		600	909	10.66	0.005
		800	911.7	13.35	0.001
		400	941.5	43.18	0
		200	981.8	83.46	0
	N forest patches	200	900.8	0	1
		1000	948.3	47.57	0
		400	976.4	75.64	0
		600	1002.3	101.5	0
		800	1003.1	102.32	0
Tunneller	Forest cover	200	1310.4	0	0.998
		600	1324.6	14.23	0.001
		400	1326.1	15.75	0
		800	1326.9	16.48	0
		1000	1329	18.59	0
	Agriculture	200	1232	0	1
		1000	1284.8	52.83	0
		800	1292.9	60.89	0
		600	1317	85.04	0
		400	1327.7	95.73	0
	Edge density	200	1256.6	0	1
		400	1305.5	48.91	0
		600	1318.3	61.66	0
		800	1327.1	70.48	0
		1000	1329.6	72.98	0
	N forest patches	600	1282.7	0	1
		1000	1304.6	21.9	0
		200	1315.8	33.06	0
		800	1327	44.28	0
		400	1329.2	46.44	0
Roller	Forest cover	600	753.5	0	1
		800	772.8	19.32	0
		400	839.9	86.43	0
		1000	858.7	105.26	0
		200	950.1	196.65	0
	Agriculture	200	1314.9	0	1
		400	1544.4	229.52	0
		600	1549.4	234.55	0
		800	1575.9	261.01	0
		1000	1587.2	272.36	0
	Edge density	1000	1589.1	0	0.878
		800	1593.2	4.15	0.11
		200	1599.7	10.65	0.004
		400	1599.9	10.77	0.004
		600	1600.4	11.31	0.003
	N forest patches	600	1516.5	0	1
		800	1587.9	71.35	0
		200	1588	71.43	0
		400	1593.5	77.02	0
		1000	1600.2	83.69	0
Dweller	Forest cover	400	284.7	0	0.928
		600	290.5	5.81	0.051
		800	293.6	8.9	0.011
		1000	293.6	8.94	0.011
		100	332.1	47.39	0
	Agriculture	400	388.5	0	0.417
		200	388.7	0.13	0.392
		1000	391.9	3.39	0.077
		600	392.1	3.54	0.071
		800	393.1	4.52	0.044
	Edge density	1000	385.3	0	0.828
		400	390.4	5.12	0.064
		800	391	5.75	0.047
		200	391.1	5.85	0.044
		600	393.1	7.78	0.017
	N forest patches	400	382.1	0	0.803
		600	385.2	3.05	0.175
		200	390.6	8.47	0.012
		1000	392.1	10.03	0.005
		800	392.3	10.17	0.005
Diet-generalist	Forest cover	400	534.6	0	0.996
		200	545.7	11.07	0.004
		1000	570.5	35.85	0
		800	578.2	43.64	0
		600	579	44.38	0
	Agriculture	200	750.2	0	1
		400	831	80.81	0
		800	855.7	105.52	0
		1000	857.5	107.3	0
		600	858.6	108.37	0
	Edge density	1000	831.6	0	0.999
		800	845.9	14.29	0.001
		400	857.8	26.15	0
		600	858.2	26.54	0
		200	858.6	26.95	0
	N forest patches	600	824.9	0	0.992
		1000	834.5	9.6	0.008
		800	851.8	26.9	0
		200	857	32.1	0
		400	858	33.08	0
