# Supplementary material for: How Does Landscape Structure Affect Dung Beetle Assemblages in Amazon Cities?
Source: Ecol Evol. 2025 Jan 8;15(1):e70704. doi: 10.1002/ece3.70704 (PMC11710940; doi:10.1002/ece3.70704)
Supplement: Supplementary file 4 — Table S3. [file ECE3-15-e70704-s002.xlsx]

## Sheet: Table S3
Table S3. Ranking of scales with greatest GLMM support for dung beetle body mass for all species and for each species group (according to diet and resource removal strategy).
Response variable	Predictor variable	Scale	AICc	ΔAICc	wi
All species	Forest cover	200	68.3	0	0.549
		400	69.6	1.26	0.293
		600	72.2	3.88	0.079
		800	73.2	4.86	0.048
		1000	74.1	5.79	0.03
	Agriculture	200	72.8	0	0.416
		400	74.8	2	0.153
		1000	74.9	2.08	0.147
		800	74.9	2.1	0.146
		600	75	2.22	0.137
	Edge density	1000	74.4	0	0.245
		400	74.8	0.37	0.203
		800	74.9	0.46	0.194
		200	75	0.58	0.183
		600	75.1	0.68	0.175
	N forest patches	600	73.1	0	0.262
		800	73.1	0.02	0.26
		1000	73.6	0.51	0.203
		400	74	0.94	0.164
		200	74.7	1.7	0.112
Coprophagous	Forest cover	200	60.1	0	0.484
		400	61.9	1.77	0.2
		600	62.7	2.54	0.136
		800	63.2	3.07	0.104
		1000	63.8	3.69	0.077
	Agriculture	200	62.8	0	0.377
		400	64.4	1.6	0.169
		600	64.5	1.7	0.161
		800	64.6	1.87	0.148
		1000	64.7	1.91	0.145
	Edge density	1000	64.1	0	0.246
		800	64.6	0.49	0.192
		200	64.6	0.51	0.191
		600	64.6	0.54	0.188
		400	64.7	0.58	0.184
	N forest patches	400	61.1	0	0.34
		800	61.2	0.11	0.323
		1000	62.8	1.66	0.149
		600	63.1	1.97	0.127
		200	64.5	3.43	0.061
Necrophagous	Forest cover	400	83	0	0.365
		600	84.1	1.09	0.211
		200	84.4	1.42	0.18
		800	85	2.01	0.134
		1000	85.4	2.4	0.11
	Agriculture	1000	89.8	0	0.376
		800	90.8	1.08	0.219
		600	91.6	1.88	0.147
		200	91.8	2.06	0.134
		400	92	2.24	0.123
	Edge density	600	89.1	0	0.369
		400	90.2	1.07	0.216
		1000	90.7	1.54	0.171
		800	91	1.88	0.144
		200	91.7	2.62	0.099
	N forest patches	200	89.4	0	0.412
		1000	90.7	1.26	0.219
		600	91.7	2.27	0.132
		800	91.9	2.47	0.12
		400	92	2.52	0.117
Tunneller	Forest cover	600	117.7	0	0.25
		400	117.7	0.09	0.239
		200	118.2	0.55	0.189
		800	118.4	0.74	0.173
		1000	118.7	1.03	0.149
	Agriculture	200	119.3	0	0.327
		600	120.5	1.27	0.174
		400	120.6	1.29	0.172
		1000	120.7	1.39	0.164
		800	120.7	1.39	0.163
	Edge density	200	119.3	0	0.313
		400	120.3	1.04	0.185
		1000	120.4	1.16	0.175
		800	120.5	1.23	0.169
		600	120.6	1.36	0.158
	N forest patches	400	118.9	0	0.335
		1000	119.7	0.74	0.231
		200	120.5	1.51	0.158
		600	120.7	1.77	0.138
		800	120.7	1.77	0.138
Roller	Forest cover	600	83.8	0	0.292
		800	84.4	0.57	0.22
		400	84.6	0.82	0.194
		200	85.1	1.3	0.153
		1000	85.3	1.46	0.141
	Agriculture	200	83.8	0	0.361
		400	85.1	1.31	0.188
		600	85.4	1.58	0.164
		800	85.6	1.74	0.151
		1000	85.8	1.96	0.136
	Edge density	200	86.4	0	0.206
		400	86.5	0.05	0.201
		600	86.5	0.07	0.198
		1000	86.5	0.07	0.198
		800	86.5	0.08	0.197
	N forest patches	800	85.7	0	0.239
		600	85.9	0.16	0.221
		400	86.1	0.34	0.201
		200	86.3	0.61	0.176
		1000	86.5	0.76	0.164
Dweller	Forest cover	600	70	0	0.202
		800	70	0.01	0.201
		1000	70	0.03	0.199
		200	70	0.03	0.199
		400	70	0.04	0.198
	Agriculture	200	68.4	0	0.336
		400	69.7	1.25	0.179
		600	69.7	1.33	0.172
		800	69.9	1.51	0.158
		1000	70	1.56	0.154
	Edge density	800	69.6	0	0.228
		1000	69.8	0.2	0.207
		600	69.8	0.26	0.2
		400	70	0.44	0.183
		200	70	0.45	0.182
	N forest patches	200	69.4	0	0.235
		400	69.6	0.18	0.215
		1000	69.9	0.45	0.188
		600	69.9	0.46	0.187
		800	70	0.6	0.174
Diet-generalist	Forest cover	1000	69.2	0	0.337
		400	70.3	1.11	0.193
		800	70.3	1.12	0.193
		600	70.9	1.68	0.145
		200	71.1	1.87	0.132
	Agriculture	200	71.8	0	0.372
		1000	73.2	1.37	0.187
		400	73.5	1.67	0.162
		800	73.5	1.7	0.159
		600	74.1	2.27	0.12
	Edge density	800	73	0	0.243
		1000	73	0.05	0.237
		400	73.4	0.42	0.197
		600	73.5	0.56	0.183
		200	74.1	1.09	0.141
	N forest patches	200	73.4	0	0.231
		800	73.6	0.14	0.215
		600	73.8	0.39	0.19
		400	73.9	0.46	0.184
		1000	73.9	0.5	0.18
