# Supplementary material for: How Does Landscape Structure Affect Dung Beetle Assemblages in Amazon Cities?
Source: Ecol Evol. 2025 Jan 8;15(1):e70704. doi: 10.1002/ece3.70704 (PMC11710940; doi:10.1002/ece3.70704)
Supplement: Supplementary file 5 — Table S4. [file ECE3-15-e70704-s001.xlsx]

## Sheet: Table S4
Table S4. Ranking of scales with greatest PERMANOVA support for dung beetle species composition for all species and for each species group (according to diet and resource removal strategy).
Response variable	Predictor variable	Scale	AICc	ΔAICc	wi
All species	Forest cover	800	-40.9972	0	0.196441
		1000	-40.9932	0.00406675	0.196042
		600	-40.9291	0.068181	0.189857
		400	-40.7945	0.202778	0.177501
		200	-40.6031	0.394117	0.161306
	Agriculture	200	-39.1717	0	0.209897
		400	-38.7337	0.43797	0.151027
		600	-38.0754	1.09629	0.126964
		1000	-37.7283	1.4434	0.125833
		800	-37.7104	1.4613	0.124997
	Edge density	800	-39.1717	0	0.159632
		1000	-38.2863	0.885367	0.158689
		400	-38.2745	0.897216	0.153323
		600	-38.2056	0.966023	0.152108
		200	-38.1897	0.981927	0.12772
	N forest patches	800	-39.1717	0	0.158061
		600	-38.0872	1.08445	0.156352
		1000	-38.0655	1.1062	0.140403
		200	-37.8503	1.32138	0.139091
		400	-37.8315	1.34016	0.134257
Tunneller	Forest cover	400	-37.3644	0	0.18112
		200	-37.2921	0.0722663	0.174693
		600	-37.2051	0.159297	0.167254
		1000	-37.1872	0.177261	0.165758
		800	-37.1719	0.192492	0.164501
	Agriculture	200	-36.9425	0	0.178402
		400	-36.1598	0.782724	0.150711
		600	-35.8224	1.12008	0.139727
		800	-35.6711	1.27143	0.134376
		1000	-35.593	1.34952	0.132929
	Edge density	1000	-36.9425	0	0.159352
		800	-35.9538	0.988719	0.156741
		600	-35.9207	1.02176	0.146366
		400	-35.7838	1.15873	0.140916
		200	-35.7079	1.23462	0.135376
	N forest patches	600	-36.9425	0	0.16308
		800	-35.9177	1.02479	0.156089
		200	-35.8301	1.11241	0.148498
		1000	-35.7304	1.21212	0.130277
		400	-35.4686	1.47393	0.12983
Roller	Forest cover	1000	-42.7881	0	0.265152
		800	-42.638	0.150065	0.245985
		600	-42.3525	0.435603	0.213257
		400	-41.7398	1.04826	0.156989
		200	-41.1793	1.60879	0.118618
	Agriculture	200	-39.4557	0	0.19486
		400	-38.7249	0.730848	0.147176
		1000	-38.1635	1.29215	0.126077
		600	-37.8541	1.60164	0.126027
		800	-37.8533	1.60243	0.125042
	Edge density	1000	-39.4557	0	0.156577
		400	-38.3159	1.13978	0.153794
		800	-38.2801	1.17564	0.151492
		600	-38.2499	1.2058	0.14567
		200	-38.1715	1.28418	0.115629
	N forest patches	800	-39.4557	0	0.150189
		600	-38.1549	1.30076	0.142169
		1000	-38.0452	1.41052	0.142152
		200	-38.0449	1.41075	0.139306
		400	-38.0045	1.4512	0.138382
